# Supplementary material for: First report of the root parasite Cansjera rheedei (Santalales: Opiliaceae) in Taiwan
Source: Biodivers Data J. 2020 Apr 10;8:e51544. doi: 10.3897/BDJ.8.e51544 (PMC7165194; doi:10.3897/BDJ.8.e51544)
Supplement: XML Treatment for Cansjera rheedei [file BDJ.8.e51544-treatment1.xml]

<!DOCTYPE tp:taxon-treatment
  PUBLIC "-//TaxonX//DTD Taxonomic Treatment Publishing DTD v0 20100105//EN" "tax-treatment-NSO.dtd">
<tp:taxon-treatment xmlns:tp="http://www.plazi.org/taxpub"><tp:treatment-meta><mixed-citation publication-type="journal"><person-group><name><surname>Chen</surname><given-names>Po-Hao</given-names></name><name><surname>Chung</surname><given-names>An-Ching</given-names></name><name><surname>Yang</surname><given-names>Sheng-Zehn</given-names></name></person-group><article-title>First report of the root parasite <italic><tp:taxon-name><tp:taxon-name-part taxon-name-part-type="genus" reg="Cansjera">Cansjera</tp:taxon-name-part> <tp:taxon-name-part taxon-name-part-type="species" reg="rheedei">rheedei</tp:taxon-name-part></tp:taxon-name></italic> (<tp:taxon-name><tp:taxon-name-part taxon-name-part-type="order">Santalales</tp:taxon-name-part></tp:taxon-name>: <tp:taxon-name><tp:taxon-name-part taxon-name-part-type="family">Opiliaceae</tp:taxon-name-part></tp:taxon-name>) in Taiwan</article-title><source>Biodivers Data J</source><day>10</day><month>4</month><year>2020</year><volume>8</volume><pub-id pub-id-type="doi">10.3897/BDJ.8.e51544</pub-id></mixed-citation></tp:treatment-meta><tp:nomenclature><tp:taxon-name><object-id xmlns:xlink="http://www.w3.org/1999/xlink" content-type="arpha" xlink:type="simple">98361D5B-E75E-573A-9740-0647633B4A11</object-id><tp:taxon-name-part taxon-name-part-type="genus">Cansjera</tp:taxon-name-part> <tp:taxon-name-part taxon-name-part-type="species">rheedei</tp:taxon-name-part><object-id xmlns:xlink="http://www.w3.org/1999/xlink" xlink:type="simple" object-id-type="IPNI">urn:lsid:ipni.org:names:607651-1</object-id></tp:taxon-name><tp:taxon-authority>J. F. Gmelin 1791</tp:taxon-authority></tp:nomenclature><tp:treatment-sec sec-type="materials"><title>Materials</title><list list-type="alpha-lower" list-content="occurrences"><list-item><p><bold>Type status:</bold> <named-content xmlns:xlink="http://www.w3.org/1999/xlink" content-type="dwc:typeStatus" xlink:type="simple">Other material</named-content>. <bold>Occurrence:</bold> recordNumber: <named-content xmlns:xlink="http://www.w3.org/1999/xlink" content-type="dwc:recordNumber" xlink:type="simple">P.H. Chen 2583</named-content>; recordedBy: <named-content xmlns:xlink="http://www.w3.org/1999/xlink" content-type="dwc:recordedBy" xlink:type="simple">P.H. Chen and A.C. Chung</named-content>; <bold>Taxon:</bold> scientificNameID: <named-content xmlns:xlink="http://www.w3.org/1999/xlink" content-type="dwc:scientificNameID" xlink:type="simple"><tp:taxon-name><tp:taxon-name-part taxon-name-part-type="genus" reg="Cansjera">Cansjera</tp:taxon-name-part> <tp:taxon-name-part taxon-name-part-type="species" reg="rheedei">rheedei</tp:taxon-name-part></tp:taxon-name></named-content>; <bold>Location:</bold> country: <named-content xmlns:xlink="http://www.w3.org/1999/xlink" content-type="dwc:country" xlink:type="simple">Taiwan</named-content>; county: <named-content xmlns:xlink="http://www.w3.org/1999/xlink" content-type="dwc:county" xlink:type="simple">Miaoli</named-content>; locality: <named-content xmlns:xlink="http://www.w3.org/1999/xlink" content-type="dwc:locality" xlink:type="simple">Tongxiao Township, Aykoouliau</named-content>; verbatimElevation: <named-content xmlns:xlink="http://www.w3.org/1999/xlink" content-type="dwc:verbatimElevation" xlink:type="simple">50-100 m</named-content>; <bold>Event:</bold> year: <named-content xmlns:xlink="http://www.w3.org/1999/xlink" content-type="dwc:year" xlink:type="simple">2019</named-content>; month: <named-content xmlns:xlink="http://www.w3.org/1999/xlink" content-type="dwc:month" xlink:type="simple">11</named-content>; day: <named-content xmlns:xlink="http://www.w3.org/1999/xlink" content-type="dwc:day" xlink:type="simple">24</named-content>; <bold>Record Level:</bold> type: <named-content xmlns:xlink="http://www.w3.org/1999/xlink" content-type="dwc:type" xlink:type="simple">specimen</named-content>; collectionCode: <named-content xmlns:xlink="http://www.w3.org/1999/xlink" content-type="dwc:collectionCode" xlink:type="simple">PPI</named-content></p></list-item><list-item><p><bold>Type status:</bold> <named-content xmlns:xlink="http://www.w3.org/1999/xlink" content-type="dwc:typeStatus" xlink:type="simple">Other material</named-content>. <bold>Occurrence:</bold> recordNumber: <named-content xmlns:xlink="http://www.w3.org/1999/xlink" content-type="dwc:recordNumber" xlink:type="simple">P.H. Chen 2584</named-content>; recordedBy: <named-content xmlns:xlink="http://www.w3.org/1999/xlink" content-type="dwc:recordedBy" xlink:type="simple">P.H. Chen and A.C. Chung</named-content>; <bold>Taxon:</bold> scientificNameID: <named-content xmlns:xlink="http://www.w3.org/1999/xlink" content-type="dwc:scientificNameID" xlink:type="simple"><tp:taxon-name><tp:taxon-name-part taxon-name-part-type="genus" reg="Cansjera">Cansjera</tp:taxon-name-part> <tp:taxon-name-part taxon-name-part-type="species" reg="rheedei">rheedei</tp:taxon-name-part></tp:taxon-name></named-content>; <bold>Location:</bold> country: <named-content xmlns:xlink="http://www.w3.org/1999/xlink" content-type="dwc:country" xlink:type="simple">Taiwan</named-content>; county: <named-content xmlns:xlink="http://www.w3.org/1999/xlink" content-type="dwc:county" xlink:type="simple">Miaoli</named-content>; locality: <named-content xmlns:xlink="http://www.w3.org/1999/xlink" content-type="dwc:locality" xlink:type="simple">Tongxiao Township, Aykoouliau</named-content>; verbatimElevation: <named-content xmlns:xlink="http://www.w3.org/1999/xlink" content-type="dwc:verbatimElevation" xlink:type="simple">50-100 m</named-content>; <bold>Event:</bold> year: <named-content xmlns:xlink="http://www.w3.org/1999/xlink" content-type="dwc:year" xlink:type="simple">2019</named-content>; month: <named-content xmlns:xlink="http://www.w3.org/1999/xlink" content-type="dwc:month" xlink:type="simple">11</named-content>; day: <named-content xmlns:xlink="http://www.w3.org/1999/xlink" content-type="dwc:day" xlink:type="simple">24</named-content>; <bold>Record Level:</bold> type: <named-content xmlns:xlink="http://www.w3.org/1999/xlink" content-type="dwc:type" xlink:type="simple">specimen</named-content>; collectionCode: <named-content xmlns:xlink="http://www.w3.org/1999/xlink" content-type="dwc:collectionCode" xlink:type="simple">PPI</named-content></p></list-item></list></tp:treatment-sec><tp:treatment-sec sec-type="Description"><title>Description</title><p>Shrubs or climbing shrubs with spiny stems (Fig. <xref ref-type="fig" rid="F5715618">2</xref>A and B), gradually turning into lianas, branchlets densely tomentose. Leaves simple, alternate, lanceolate or ovate, 5.5–9.5 × 2–3 cm, base acute, margin entire or sinuate, apex acuminate, adaxial surface dark green, sparsely pubescent, abaxial surface light green, subglabrous, with obvious reticulate veins, lateral veins 5–7, midrib elevated at both surfaces and densely tomentose, petioles 2–3 mm long, densely tomentose (Fig. <xref ref-type="fig" rid="F5715618">2</xref>C-E). Inflorescences spikes, axillary, 1–3 fascicled, 1.5–2 cm long, flowers 8–13; bracts ovate or lanceolate, 1–1.5 × 0.3–0.7 mm, tomentose outside; perianth urceolate, lobes 4, yellowish, tomentose outside, perianth tube 2.5–3 × 2 mm, perianth lobes triangular, 1 × 1 mm, recurved; stamens 4, as many as and opposite to perianth lobes, filaments filiform, 3 mm long, anthers 2-loculed, longitudinal dehiscence; ovary 1, cylindrical, 2 mm long, 1-loculed, ovule 1, style short, stigma capitate, disc 4, inconspicuously lobed, the same number and opposite to the scales; scales 4, erect, the same number and alternate to stamens, triangular, 1 × 1 mm (Fig. <xref ref-type="fig" rid="F5715618">2</xref>F-J). Drupe ellipsoidal, orange to red, 11–13 × 8–10 mm, sessile on persistent disc (Fig. <xref ref-type="fig" rid="F5715618">2</xref>K-M).</p><sec sec-type="Chinese name"><title>Chinese name</title><p>山柑藤</p></sec></tp:treatment-sec><tp:treatment-sec sec-type="Distribution"><title>Distribution</title><p><italic><tp:taxon-name><tp:taxon-name-part taxon-name-part-type="genus" reg="Cansjera">Cansjera</tp:taxon-name-part> <tp:taxon-name-part taxon-name-part-type="species" reg="rheedei">rheedei</tp:taxon-name-part></tp:taxon-name></italic> is distributed from India and Nepal to southern China and western Malaysia (<xref ref-type="bibr" rid="B5532900">Hiepko 2008</xref>). The population found in Taiwan grows along roadsides at about 50–100 m elevation in the central part of the island (Fig. <xref ref-type="fig" rid="F5532860">1</xref>). About forty to fifty mature individuals have been found in the 1.0 ha habitat near a secondary forest with human activities, such as land development and utilisation.</p></tp:treatment-sec><tp:treatment-sec sec-type="Ecology"><title>Ecology</title><p>The population found is located along roadsides where the soil matrix comprises mainly sandy and gravel. Plants grow adjacent to a secondary forest dominated by <italic><tp:taxon-name><tp:taxon-name-part taxon-name-part-type="genus" reg="Cinnamomum">Cinnamomum</tp:taxon-name-part> <tp:taxon-name-part taxon-name-part-type="species" reg="camphora">camphora</tp:taxon-name-part></tp:taxon-name></italic>, whose stem diameter is up to 1 m. Other plants found at the site include <italic><tp:taxon-name><tp:taxon-name-part taxon-name-part-type="genus" reg="Acacia">Acacia</tp:taxon-name-part> <tp:taxon-name-part taxon-name-part-type="species" reg="confusa">confusa</tp:taxon-name-part></tp:taxon-name></italic> Merr. (<tp:taxon-name><tp:taxon-name-part taxon-name-part-type="family">Fabaceae</tp:taxon-name-part></tp:taxon-name>), <italic><tp:taxon-name><tp:taxon-name-part taxon-name-part-type="genus" reg="Alpinia">Alpinia</tp:taxon-name-part> <tp:taxon-name-part taxon-name-part-type="species" reg="zerumbet">zerumbet</tp:taxon-name-part></tp:taxon-name></italic> (Pers.) B.L. Burtt &amp; R.M. Sm. (<tp:taxon-name><tp:taxon-name-part taxon-name-part-type="family">Zingiberaceae</tp:taxon-name-part></tp:taxon-name>), <italic><tp:taxon-name><tp:taxon-name-part taxon-name-part-type="genus" reg="Callerya">Callerya</tp:taxon-name-part> <tp:taxon-name-part taxon-name-part-type="species" reg="reticulata">reticulata</tp:taxon-name-part></tp:taxon-name></italic> (Benth.) Schot (<tp:taxon-name><tp:taxon-name-part taxon-name-part-type="family">Fabaceae</tp:taxon-name-part></tp:taxon-name>), <italic><tp:taxon-name><tp:taxon-name-part taxon-name-part-type="genus" reg="Celtis">Celtis</tp:taxon-name-part> <tp:taxon-name-part taxon-name-part-type="species" reg="sinensis">sinensis</tp:taxon-name-part></tp:taxon-name></italic> Pers. (<tp:taxon-name><tp:taxon-name-part taxon-name-part-type="family">Cannabaceae</tp:taxon-name-part></tp:taxon-name>), <italic><tp:taxon-name><tp:taxon-name-part taxon-name-part-type="genus" reg="Gymnema">Gymnema</tp:taxon-name-part> <tp:taxon-name-part taxon-name-part-type="species" reg="sylvestre">sylvestre</tp:taxon-name-part></tp:taxon-name></italic> (Retz.) R. Br. (<tp:taxon-name><tp:taxon-name-part taxon-name-part-type="family">Apocynaceae</tp:taxon-name-part></tp:taxon-name>), <italic><tp:taxon-name><tp:taxon-name-part taxon-name-part-type="genus" reg="Ipomoea">Ipomoea</tp:taxon-name-part> <tp:taxon-name-part taxon-name-part-type="species" reg="cairica">cairica</tp:taxon-name-part></tp:taxon-name></italic> (L.) Sweet (<tp:taxon-name><tp:taxon-name-part taxon-name-part-type="family">Convolvulaceae</tp:taxon-name-part></tp:taxon-name>), <italic><tp:taxon-name><tp:taxon-name-part taxon-name-part-type="genus" reg="Mallotus">Mallotus</tp:taxon-name-part> <tp:taxon-name-part taxon-name-part-type="species" reg="japonicus">japonicus</tp:taxon-name-part></tp:taxon-name></italic> (Spreng.) Müll. Arg. (<tp:taxon-name><tp:taxon-name-part taxon-name-part-type="family">Euphorbiaceae</tp:taxon-name-part></tp:taxon-name>), <italic><tp:taxon-name><tp:taxon-name-part taxon-name-part-type="genus" reg="Mallotus">Mallotus</tp:taxon-name-part> <tp:taxon-name-part taxon-name-part-type="species" reg="repandus">repandus</tp:taxon-name-part></tp:taxon-name></italic> (Rottler) Müll. Arg., <italic><tp:taxon-name><tp:taxon-name-part taxon-name-part-type="genus" reg="Panicum">Panicum</tp:taxon-name-part> <tp:taxon-name-part taxon-name-part-type="species" reg="maximum">maximum</tp:taxon-name-part></tp:taxon-name></italic> Jacq. (<tp:taxon-name><tp:taxon-name-part taxon-name-part-type="family">Poaceae</tp:taxon-name-part></tp:taxon-name>), <italic><tp:taxon-name><tp:taxon-name-part taxon-name-part-type="genus" reg="Trachelospermum">Trachelospermum</tp:taxon-name-part> <tp:taxon-name-part taxon-name-part-type="species" reg="jasminoides">jasminoides</tp:taxon-name-part></tp:taxon-name></italic> (Lindl.) Lem. (<tp:taxon-name><tp:taxon-name-part taxon-name-part-type="family">Apocynaceae</tp:taxon-name-part></tp:taxon-name>) and <italic><tp:taxon-name><tp:taxon-name-part taxon-name-part-type="genus" reg="Zanthoxylum">Zanthoxylum</tp:taxon-name-part> <tp:taxon-name-part taxon-name-part-type="species" reg="nitidum">nitidum</tp:taxon-name-part></tp:taxon-name></italic> (Roxb.) DC. (<tp:taxon-name><tp:taxon-name-part taxon-name-part-type="family">Rutaceae</tp:taxon-name-part></tp:taxon-name>). Recorded flowering and fruiting periods are from November to May.</p></tp:treatment-sec><tp:treatment-sec><!--Section generated to contain objects referenced in tp:taxon-treatment.--><fig id="F5715618" position="float" orientation="portrait"><object-id xmlns:xlink="http://www.w3.org/1999/xlink" content-type="arpha" xlink:type="simple">67970484-CF87-5D99-A7D3-31F6F9AAA2C8</object-id><object-id xmlns:xlink="http://www.w3.org/1999/xlink" content-type="doi" xlink:type="simple">10.3897/BDJ.8.e51544.figure2</object-id><label>Figure 2.</label><caption><p><italic><tp:taxon-name><tp:taxon-name-part taxon-name-part-type="genus" reg="Cansjera">Cansjera</tp:taxon-name-part> <tp:taxon-name-part taxon-name-part-type="species" reg="rheedei">rheedei</tp:taxon-name-part></tp:taxon-name></italic> J.F. Gmelin. <bold>A.</bold> Habitat; <bold>B.</bold> Thorns derived from short shoots; <bold>C.</bold> Leaf, adaxial view; <bold>D.</bold> Leaf, abaxial view; <bold>E.</bold> Inflorescence, axillary, 1–3 fascicled; <bold>F.</bold> Spikes with 8–13 flowers, perianth urceolate, perianth lobes 4; <bold>G.</bold> Bract, tomentose outside (left) and glossy inside (right); <bold>H.</bold> Dissected flower, with erect scales (arrow); <bold>I.</bold> dissected flower, stamens 4, as many as and opposite to perianth lobes; <bold>J.</bold> Ovary cylindrical; <bold>K.</bold> Immature drupe, disc (arrowhead), scales (arrow) and perianth withered and dropped (star). L. Drupe ellipsoidal; M. Matured drupes, orange to red. Scale bars: C–E = 1 cm; F = 2 mm, G–J = 1 mm, M = 5 mm. All pictures taken by the authors, except K, which was photographed by Hsieh Jo-Ping; L–M, which were photographed by Ming-Hui Chan.</p></caption><graphic xmlns:xlink="http://www.w3.org/1999/xlink" xlink:href="bdj-08-e51544-g002.jpg" position="float" id="oo_398556.jpg" orientation="portrait" xlink:type="simple"><uri content-type="original_file" xlink:type="simple">https://binary.pensoft.net/fig/398556</uri></graphic></fig><fig id="F5532860" position="float" orientation="portrait"><object-id xmlns:xlink="http://www.w3.org/1999/xlink" content-type="arpha" xlink:type="simple">F654063F-0795-59A0-AA04-663E5263E5A9</object-id><object-id xmlns:xlink="http://www.w3.org/1999/xlink" content-type="doi" xlink:type="simple">10.3897/BDJ.8.e51544.figure1</object-id><label>Figure 1.</label><caption><p>Distribution of <italic><tp:taxon-name><tp:taxon-name-part taxon-name-part-type="genus" reg="Cansjera">Cansjera</tp:taxon-name-part> <tp:taxon-name-part taxon-name-part-type="species" reg="rheedei">rheedei</tp:taxon-name-part></tp:taxon-name></italic> J.F. Gmelin in Miaoli County, central Taiwan.</p></caption><graphic xmlns:xlink="http://www.w3.org/1999/xlink" xlink:href="bdj-08-e51544-g001.jpg" position="float" id="oo_381426.jpg" orientation="portrait" xlink:type="simple"><uri content-type="original_file" xlink:type="simple">https://binary.pensoft.net/fig/381426</uri></graphic></fig></tp:treatment-sec><ref-list><ref id="B5532900"><element-citation xmlns:xlink="http://www.w3.org/1999/xlink" publication-type="chapter" xlink:type="simple"><person-group person-group-type="author"><name name-style="western"><surname>Hiepko</surname><given-names>P.</given-names></name></person-group><year>2008</year><chapter-title><tp:taxon-name>
              <tp:taxon-name-part taxon-name-part-type="family">Opiliaceae</tp:taxon-name-part>
            </tp:taxon-name></chapter-title><person-group person-group-type="editor"><name name-style="western"><surname>Kirschner</surname><given-names>J.</given-names></name><name name-style="western"><surname>Anderson</surname><given-names>C. E.</given-names></name><name name-style="western"><surname>Marhold</surname><given-names>K.</given-names></name></person-group><source>Species Plantarum: Flora of the World</source><volume>12</volume><publisher-name>Conservatoire et Jardin Botaniques de la Ville de Genève</publisher-name><publisher-loc>Geneva</publisher-loc><size units="page">1-71</size></element-citation></ref></ref-list></tp:taxon-treatment>
